# Supplementary material for: Mental health literacy measures evaluating knowledge, attitudes and help-seeking: a scoping review
Source: BMC Psychiatry. 2015 Nov 17;15:291. doi: 10.1186/s12888-015-0681-9 (PMC4650294; doi:10.1186/s12888-015-0681-9)
Supplement: Additional file 1: — Supplementary files contain an example of search strategies in PubMed, and supplementary references of studies that applied mental health literacy measures but did not provide related psychometrics information. (ZIP 97 kb) [file 12888_2015_681_MOESM1_ESM.zip]

Archive with 2 entries (2 files):
- Additional 1 file search strategiesR2.docx
- Additional file 2 supplementary references BMC psychiatryR2.docx
